# Supplementary material for: Non-invasive assessment of Pulse Wave Transit Time (PWTT) is a poor predictor for intraoperative fluid responsiveness: a prospective observational trial (best-PWTT study)
Source: BMC Anesthesiol. 2023 Feb 27;23:60. doi: 10.1186/s12871-023-02016-0 (PMC9969649; doi:10.1186/s12871-023-02016-0)
Supplement: Supplementary file 1 — Additional file 1. Best-PWTT dataset legend. [file 12871_2023_2016_MOESM1_ESM.zip]

Archive with 2 entries (2 files):
- dataset_bestPWTT.xlsx
- legend_dataset_bestPWTT.docx
