# Supplementary material for: Non-invasive assessment of Pulse Wave Transit Time (PWTT) is a poor predictor for intraoperative fluid responsiveness: a prospective observational trial (best-PWTT study)
Source: BMC Anesthesiol. 2023 Feb 27;23:60. doi: 10.1186/s12871-023-02016-0 (PMC9969649; doi:10.1186/s12871-023-02016-0)
Supplement: Supplementary file 1 — Additional file 1. Best-PWTT dataset legend. [file 12871_2023_2016_MOESM1_ESM.zip › dataset_bestPWTT.xlsx]

## Sheet: Tabelle1
patient information		PWTT BEFORE FLUID BOLUS																HF (Philips)	MAP (Philips)	fTc (Deltex)	SV (Deltex)	CO [l/min]	∆PPart (Philips)	∆PP (NK)	before fluid bolus	bolus	amount [ml]	amount [ml/kg]	amount [ml/kg IBW]	SV-Change [%]	CO-Change [%]	fTc-Change [%]	after fluid bolus	HF (Philips)	MAP (Philips)	fTc (Deltex)	SV (Deltex)	CO [l/min]	∆PPart (Philips)	∆PP (NK)	PWTT AFTER FLUID BOLUS
		raw								∆																															raw								∆
		c				non-c				c				non-c																											c				non-c				c
		finger		ear		finger		ear		finger		ear		finger		ear																									finger		ear		finger		ear		finger
		Q	R	Q	R	Q	R	Q	R	Q	R	Q	R	Q	R	Q	R																								Q	R	Q	R	Q	R	Q	R	Q
Patient 1// 201605310823		240.587	208.018	164.418	131.85	229	198	156.5	125.5	0.0473304	0.0329761	0.0524059	0.0248522	0.0472384	0.0361354	0.0668317	0.036924	64	63	427	105	6.7	3	3.9		Krystalloid	400	4.88	5.25	-0.952381	-1.49254	-2.8103		63	57	415	104	6.6	5	4.6	229.578	206.005	0.735419	0.623772	224	201	151.5	128.5	0.156711
Patient 2// 201606082323		242.121	223.112	224.112	205.103	242	223	224	205	0.0755084	0.0633897	0.109924	0.109388	0.0467372	0.0393747	0.0675976	0.0681088	60	76	363	90	5.3	5			HAES	500	4.46	6.71	-21.1111	-20.7547	-12.1212		56	79	319	71	4.2	5		242.821	220.482	219.511	197.171	250	227	226	203	0.076075
Patient 3// 201606151009																										/				#DIV/0!	#DIV/0!	#DIV/0!
Patient 4// 201606170852		284.573	246.63	185.222	147.279	285	247	185.5	147.5	0.0585187	0.0491951	0.0530189	0.0418599	0.0407285	0.0390404	0.0538984	0.0522755	52	72	324	91	5.3	2			HAES	420	3.88	7	12.0879	1.88679	3.7037		53	79	336	102	5.4	2		274.452	239.006	180.774	145.328	271	236	178.5	143.5	0.0379469
-"-		270.182	237.374	178.995	146.188	280	246	185.5	151.5	0.0471382	0.0431619	0.0362389	0.0247015	0.0319153	0.0330372	0.0378066	0.0311509	51	78	336	106	5.1	2			HAES	420	3.88	7	0	7.84314	4.16667		59	80	350	106	5.5	1		280.305	248.298	180.889	148.882	289	256	186.5	153.5
-"-		264.577	232.564	169.951	137.938	281	247	180.5	146.5									53	70	364	136	6.8	1			HAES	420	3.88	7	-10.2941	-1.47059	3.84615		56	84	378	122	6.7	0		260.986	227.501	171.329	142.358	265	231	171.5	142.5
Patient 5// 201606221052		283.413	252.546	205.544	178.887	202	180	146.5	127.5	0.0898558	0.089634	0.238741	0.307507	0.530875	0.586047	0.316637	0.417811	118	94	401	66	7.9	10			Gelatine	455	6.5	7	16.6667	8.86076	1.99501		109	100	409	77	8.6	6		283.164	257.544	171.921	146.301	210	191	127.5	108.5	0.101827
Patient 6// 201606280815		302.458	280.097	202.423	180.062	257	238	172	153	0.0623131	0.0524142	0.0922712	0.0835688	0.0388351	0.0343488	0.150162	0.158393	89	74	349	62	6.1	4			HAES	500	4.5	6.67	-1.6129	-16.3934	-3.4384		82	82	337	61	5.1	2		298.927	276.566	205.954	183.593	254	235	175	156	0.055917
Patient 7// 201607040827		259.307	232.954	176.033	149.681	246	221	167	142	0.0429768	0.0259337	0.0326862	0.0142235	0.0443042	0.0275274	0.0502001	0.0234783	66	40	268	76	4.9	8			Gelatine	500	5.68	6.17	23.6842	16.3265	2.23881		64	65	274	94	5.7	3		238.155	217.109	159.508	138.462	215	196	144	125	0.0312528
-"-		242.554	222.604	166.953	151.202	231	212	159	144	0.0530629	0.0505215	0.0421172	0.0340186	0.0508895	0.0503952	0.0597165	0.0522	66	62	292	86	5.7	12			Krystalloid	500	5.68	6.17	22.093	19.2982	14.3836		67	59	334	105	6.8	9		248.319	228.156	164.485	144.322	234	215	155	136	0.0485578
-"-		262.349	242.647	177.319	157.617	253	234	171	152	0.0551397	0.0491679	0.0417555	0.0362954	0.0497151	0.0452118	0.0568985	0.0526191	64	50	269	74	4.7	13			Gelatine	500	5.68	6.17	25.6757	29.7872	10.0372		64	59	296	93	6.1	6		239.279	220.634	160.555	141.91	231	213	155	137	0.0455944
-"-		273.313	252.458	186.599	165.744	249	230	170	151	0.0613172	0.0460282	0.0487491	0.0281927	0.0553696	0.0423619	0.0679097	0.0417824	71	47	261	74	5.4	13	12		Gelatine	500	5.68	6.17	28.3784	27.7778	18.7739		73	63	310	95	6.9	12	8	245.515	224.597	162.943	142.024	223	204	148	129	0.0431271
Patient 8// 201607191006		256.443	228.858	186.968	159.383	251	224	183	156	0.136294	0.103941	0.114017	0.100146	0.0464088	0.0376701	0.0562915	0.0554223	62	80	260	63	3.9	10	9		HAES	500	5.74	7.93	12.6984	15.3846	2.69231		64	79	267	71	4.5	7	7	261.786	233.849	183.147	155.209	253	226	177	150	0.123833
Patient 9// 201607251315																		54	70	315	86	4.6	7	5		HAES	500	5.68	9.8	22.093	28.2609	9.52381		56	77	345	105	5.9	5	3	232.983	222.349	175.463	164.829	241	230	181.5	170.5	0.0665752
-"-		239.319	225.531	179.735	165.947	243	229	182.5	168.5	0.0908032	0.0580285	0.0956583	0.060951	0.0698922	0.0401387	0.0768385	0.0432976	58	77	342	111	6.6	5	5		HAES	500	5.68	9.8	-6.30631	-4.54545	5.26316		60	79	360	104	6.3	5	3	214.29	212.278	166.502	164.49	213	211	165.5	163.5	0.0924384
-"-		250.175	238.756	181.143	169.724	241	230	174.5	163.5	0.0784338	0.0706402	0.0881813	0.0664815	0.0629883	0.0523541	0.0803713	0.0555154	64	74	342	86	5.6	6	7		HAES	500	5.68	9.8	-16.2791	-10.7143	0		70	82	342	72	5	4	5	243.332	235.762	185.473	177.903	225	218	171.5	164.5	0.0915023
Patient 10// 201607260823		218.917	201.729	146.548	129.36	242	223	162	143	0.0817833	0.0346755	0.0915594	0.0456768	0.10214	0.0403874	0.161238	0.0740413	55	57	314	63	3.4	5	9		HAES	500	6.25	7.46	4.7619	0	-2.54777		58	65	306	66	3.4		9	206.253	189.065	139.311	122.123	228	209	154	135	0.0626692
Patient 11// 201607270839		268.581	246.906	163.976	142.301	285	262	174	151	0.0622622	0.0513219	0.0597637	0.0476649	0.0315342	0.0268378	0.0595673	0.0525807	55	49	346	88	4.8	9	5		HAES	500	6.32	8.92	9.09091	39.5833	13.2948		61	50	392	96	6.7	6	5	271.988	248.202	168.571	144.785	263	240	163	140	0.0696047
-"-		261.77	232.178	153.647	124.056	230	204	135	109	0.0673917	0.0593612	0.0577073	0.0486378	0.0626337	0.0592666	0.0939863	0.0916785	79	59	394	112	8.7	7	8		HAES	500	6.32	8.92	0.892857	2.29885	0.253807		81	78	395	113	8.9	2	2	242.287	215.495	150.264	123.473	208	185	129	106	0.0371865
Patient 12// 201607280818		279.222	262.667	198.656	182.101	253	238	180	165	0.126127	0.118063	0.175074	0.180439	0.0855659	0.0827216	0.242239	0.257567	71	60	344	73	5.2	5	5		EK?!				35.6164	65.3846	28.4884		89	73	442	99	8.6	5	7	271.84	252.423	200.239	180.822	224	208	165	149	0.140342
-"-		285.108	257.439	217.741	190.072	237	214	181	158	0.101929	0.0530547	0.0850944	0.0360352	0.0819645	0.0415727	0.0872288	0.0367501	87	94	334	67	5.8	10	7		HAES	500	11.36	8.62	29.8507	13.7931	21.8563		76	68	407	87	6.6	6	4	268.794	247.335	202.16	180.702	238	219	179	160	0.100629
Patient 13// 201608020843		235.851	240.978	165.096	170.223	230	235	161	166	0.0678285	0.0457972	0.0542514	0.0286509	0.057004	0.0311377	0.0675757	0.0291777	68	66	279	44	3.1	17	13		HAES	406	7.96	7	27.2727	6.45161	18.2796		56	73	330	56	3.3	9	6	239.569	221.14	176.524	158.096	247	228	182	163	0.114509
-"-		208.272	220.231	133.533	145.492	209	221	134	146	0.164198	0.0434224	0.138939	0.0154577	0.142633	0.032886	0.201175	0.0199868	52	80	347	66	3.4	5	6		HAES	406	7.96	7	18.1818	32.3529	17.0029		58	76	406	78	4.5	5	2	226.924	208.808	150.647	132.531	238	219	158	139	0.171402
Patient 14// 201608160907		213.657	188.018	163.804	138.165	225	198	172.5	145.5	0.155818	0.0461351	0.222197	0.111638	0.077364	0.0259505	0.12343	0.0744443	55	72	274	56	7.5	4	4		HAES	518	5.07	7	66.0714	124	83.2117		60	77	502	93	16.8	2	2	232.399	191.15	151.88	128.822	231	190	151.5	128.5	0.207073
-"-		222.229	195.443	143.287	116.514	224	197	144.5	117.5	0.141874	0.071289	0.170833	0.103822	0.075388	0.0422385	0.116057	0.0858502	60	74	510	80	12.2	5	5		HAES	518	5.07	7	17.5	15.5738	-25.8824		61	78	378	94	14.1	3	2	221.592	183.182	158.069	119.659	225	186	160.5	121.5	0.146083
Patient 15// 201608220848		262.971	257.47	196.403	190.902	239	234	178.5	173.5	0.132807	0.0834488	0.150959	0.102254	0.0888911	0.0469284	0.144839	0.0833997	72	77	353	59	3.9	14	9		HAES	427	6.37	7	32.2034	20.5128	3.39943		63	66	365	78	4.7	7	6	241.096	243.157	168.997	162.796	234	236	163.5	157.5	0.122164
Patient 16// 201609010841		274.812	248.46	191.992	165.64	292	264	204	176	0.141795	0.130742	0.247544	0.255414	0.059489	0.0588763	0.178576	0.209566	53	60	296	58	3.1	13	16		HAES	483	5.61	7	25.8621	25.8065	15.8784		52	72	343	73	3.9	4	6	256.76	228.336	179.069	150.645	271	241	189	159	0.0698722
Patient 17// 201609060824		253.653	211.377	191.589	149.313	282	235	213	166									48	84	365	46	2.2	8	14		HAES	500	10	9.43	8.69565	18.1818	9.31507		51	87	399	50	2.6	7	9	267.887	214.494	357.183	303.79	291	233	388	330
Patient 18// 201610070839		382.006	329.243	271.506	219.74	362	312	257	208	0.426882	0.350893	0.382811	0.288985	0.135988	0.135189	0.487266	0.553671	68	60	346	60	3.6	18	28		Krystalloid	609	6.55	7	38.3333	30.5556	2.31214		63	87	354	83	4.7	8	18	418.411	351.096	315.458	248.143	317	266	239	188	0.519703
-"-		463.11	396.368	330.988	264.245	340	291	243	194	0.47155	0.388985	0.403144	0.34032	0.176111	0.181148	0.192637	0.213676	71	69	327	65	4.2	16	21		HAES	500	5.37	5.75	43.0769	23.8095	15.2905		71	76	377	93	5.2	8	14	345.123	290.858	237.679	183.414	318	268	219	169	0.405028
Patient 19// 201610140810		379.925	295.861	237.999	153.935	348	271	218	141	0.275799	0.0487635	0.265443	0.0432431	0.171713	0.0383724	0.295921	0.0684123	71	68	267	26	1.8	21	19		HAES	560	5.6	7	184.615	111.111	3.74532		67	96	277	74	3.8	9	6	284.763	244.685	154.952	110.68	270	232	147	105	0.0527371
-"-		309.012	276.866	139.913	67.3657	298	267	135	65	0.227265	0.0448691	0.298798	0.253562	0.127861	0.0335147	0.534499	0.767746	66	60	198	34	2	18	14		HAES	560	5.6	7	91.1765	80	79.798		63	82	356	65	3.6	5	4	288.568	249.683	107.445	23.5356	282	244	105	23	0.159976
-"-		375.625	283.716	199.8	107.892	376	284	200	108	0.215379	0.0698524	0.348953	0.213779	0.120529	0.0495365	0.497281	0.441406	60	46	313	62	3.2	13	11		HAES	560	5.6	7	24.1935	46.875	25.8786		70	86	394	77	4.7	9	7	275.424	235.324	42.2106	2.11053	261	223	40	2	0.181459
-"-		276.717	244.589	160.641	128.513	267	236	155	124	0.206885	0.0386874	0.218358	0.0483629	0.17105	0.0380393	0.302108	0.0888217	65	53	344	77	4.7	19	15		HAES	560	5.6	7	-9.09091	-8.51064	16.8605		61	63	402	70	4.3	6	5	277.332	244.825	55.8728	23.365	273	241	55	23	0.14786
Patient 20// 201611080845		306.047	267.544	213.246	174.743	310	271	216	177	0.143813	0.131503	0.130838	0.115575	0.0534097	0.0585505	0.0663367	0.0747202	57	73	286	70	4	22	14		HAES	616	6.48	7	14.2857	12.5	5.94406		57	61	303	80	4.5	16	13	307.116	272.017	214.494	179.395	315	279	220	184	0.153396
-"-		298.842	262.56	204.32	168.039	313	275	214	176	0.11663	0.115784	0.100424	0.0964739	0.0497117	0.0586687	0.057642	0.0705675	64	58	300	78	4.4	15	12		HAES	616	6.48	7	38.4615	31.8182	3.33333		54	60	310	108	5.8	8	8	273.914	233.406	182.288	141.779	284	242	189	147	0.0850433
-"-		282.528	245.677	181.423	144.571	299	260	192	153	0.0823183	0.0788032	0.0612006	0.0555612	0.0400412	0.0446434	0.0467062	0.0535193	55	41	256	78	4.3	17	11		Krystalloid	616	6.48	7	6.41026	25.5814	-2.34375		66	58	250	83	5.4	13	10	293.923	257.313	180.956	144.346	281	246	173	138	0.0793024
-"-		272.248	234.285	174.367	131.865	251	216	160	121	0.841342	0.597468	0.51116	0.309015	0.0368329	0.0381313	0.0355693	0.0357666	53	63	281	100	6.8	11	7		Krystalloid	350	3.68	3.98	13	22.0588	-2.84698		74	76	273	113	8.3	6	5	255.751	214.04	155.865	114.155	233	195	142	104	0.331572
Patient 21// 201611100851																		90	71	348	76	7.2	18	13		HAES	553	6.43	7	46.0526	48.6111	10.3448		97	75	384	111	10.7	8	6
-"-																		94	88	384	71	7	12	9		HAES	553	6.43	7	33.8028	32.8571	0.78125		97	75	387	95	9.3	8	5
Patient 22// 201611111128		318.783	276.475	228.145	190.282	324	281	235	196	0.0966201	0.0569503	0.110999	0.0439391	0.0382379	0.0277495	0.0624408	0.0321238	58	69	297	73	4.3	8	5		Krystalloid	567	7.27	7	-6.84932	9.30233	11.4478		70	95	331	68	4.7	5	4	318.477	274.214	256.941	212.678	295	254	238	197	0.108382
-"-		310.219	261.075	226.265	177.122	303	255	221	173	0.108456	0.0577985	0.0951289	0.0374032	0.0571818	0.0370747	0.0702401	0.0358726	62	67	318	85	5.3	11	8		HAES	567	7.27	7	-8.23529	3.77358	15.0943		69	92	366	78	5.5	4	2	301.86	254.831	215.215	175.041	276	233	225	183	0.115472
Patient 23// 201612150834		300.616	259.967	190.012	149.363	318	275	201	158	0.121169	0.100411	0.0309054	0.0270299	0.0374325	0.0402994	0.0254036	0.0306007	54	77	360	70	3.8	5	3		Krystalloid	630	6.85	7	0	13.1579	2.22222		60	75	368	70	4.3	4	5	324.162	281.141	202.101	159.08	324	281	202	159	0.109348
Patient 24// 201701110906		242.258	210.436	151.925	120.103	236	205	148	117	0.0717739	0.0420402	0.210042	0.198652	0.0474447	0.0332685	0.226485	0.278235	63	77	330	46	3.1	13	10		Krystalloid	518	6.475	7	36.9565	22.5806	8.48485		60	100	358	63	3.8	2	2	209.947	181.82	137.69	106.534	209	181	137	106	0.0411228
-"-		230.393	198.615	149.954	118.176	232	200	151	119	0.0744788	0.0620352	0.0472132	0.0423227	0.0557291	0.052838	0.0560715	0.0628892	59	76	302	58	3.5	25	24		Krystalloid	518	6.475	7	44.8276	37.1429	14.9007		57	100	347	84	4.8	21	11	198.989	167.775	123.88	92.6664	204	172	127	95	0.0563445
Patient 25// 201701300828		275.121	250.575	187.164	162.618	269	245	183	159	0.0938087	0.0707104	0.0727876	0.0402448	0.068946	0.0545589	0.0689796	0.0416649	63	87	350	84	5.3	7	6		Krytsalloid	497	6.9	7	13.0952	13.2075	-3.14286		65	89	339	95	6	4	3	281.494	253.345	189.748	161.599	270	243	182	155	0.0687249
Patient 26// 201702010846		326.357	275.228	221.923	170.793	300	253	204	157	0.0410709	0.0375312	0.0303197	0.0227809	0.0363967	0.0412677	0.0404308	0.0412697	67	56	292	63	4.3	13	10		HAES	518	5.63	7	-12.6984	-4.65116	-6.50685		72	54	273	55	4.1	15	12	342.547	278.457	220.162	167.057	310	252	199	151	0.0541912
-"-		326.171	273.099	218.922	165.85	295	247	198	150	0.0499249	0.040247	0.0344326	0.0219625	0.0458321	0.0457683	0.0480795	0.0414208	67	56	273	55	4.1	13	10		HAES	518	5.63	7	47.2727	34.1463	13.9194		67	70	311	81	5.5	4	5	300.392	244.48	-	-	274	223	-	-	0.0386265
Patient 27// 201703150834		330.598	288.968	227.746	186.115	270	236	186	152	0.0735595	0.0394412	0.101377	0.0760234	0.0394412	0.0342982	0.0707266	0.0677978	98	92	343	56	5.3	13	10		Krystalloid	504	8.69	7	42.8571	15.0943	13.7026		78	74	390	80	6.1	8	8	324.255	279.251	225.017	180.013	281	242	195	156	0.0969587
-"-		342.022	295.77	242.215	195.963	281	243	199	161	0.124261	0.0676789	0.119375	0.072631	0.0634558	0.0397636	0.0801231	0.0595042	90	79	323	56	4.7	10	10		Krystalloid	504	8.69	7	25	29.7872	15.4799		88	91	373	70	6.1	8	8	313.396	267.273	215.721	165.664	265	226	181	139	0.098446
Patient 28// 201703170926		318.013	276.533	230.799	189.319	299	260	217	178	0.158796	0.138016	0.115183	0.097785	0.0705729	0.0764742	0.0739276	0.0828613	68	91/63	278	59	3.8	19	15		Voluven?	600	7.05	7.41	10.1695	15.7895	6.83453		68	99/68	297	65	4.4	18	11	305.904	259.75	222.183	176.029	285	242	207	164	0.0874299
-"-		331.169	285.818	234.139	188.787	314	271	222	179	0.0979291	0.0859648	0.0825045	0.0724637	0.0457018	0.0503376	0.0592949	0.0697493	67	84/61	295	61	4.1	22	17		Krystalloid	600	7.05	7.41	18.0328	14.6341	3.05085		65	103/66	304	72	4.7	10	8	324.079	277.035	224.765	177.721	310	265	215	170	0.0784367
-"-		278.467	246.702	189.527	157.763	263	233	179	149	0.0802843	0.0730768	0.0677625	0.0504491	0.0548589	0.0605759	0.0701281	0.0690196	69	102/61	307	74	5	16	11		EK	600	7.05	7.41	-13.5135	-6	7.49186		73	124/66	330	64	4.7	9	7	277.183	230.802	205.403	159.021	251	209	186	144	0.0771237
-"-		304.486	260.828	213.812	170.154	272	233	191	152	0.0778033	0.0658903	0.072636	0.0621405	0.0519731	0.0542818	0.0674052	0.076706	76	105/61	302	56	4.2	16	12		Krystalloid	600	7.05	7.41	41.0714	33.3333	13.5762		73	106/59	343	79	5.6	9	7	297.621	249.12	210.539	162.038	270	226	191	147	0.070333
-"-		304.077	252.828	216.385	165.136	267	222	190	145	0.0643533	0.0319664	0.0628691	0.0303853	0.0468287	0.0285452	0.0653298	0.0420976	76	103/54	330	75	5.6	11	7		Krystalloid	600	7.05	7.41	14.6667	14.2857	10.9091		79	127/58	366	86	6.4	6	3	273.142	226.126	194.782	147.765	244	202	174	132	0.0826472
-"-		297.193	250.756	207.803	161.366	256	216	179	139	0.100306	0.0593662	0.082546	0.0698901	0.0724274	0.0529382	0.087008	0.098866	84	94/53	329	68	5.5	18	14		Krystalloid	600	7.05	7.41	11.7647	1.81818	9.42249		75	107/52	360	76	5.6	9	6	285.732	239.036	191.229	144.534	257	215	172	130	0.0932006
Patient 29// 201704120906		257.644	228.494	184.3	155.15	274	243	196	165	0.106474	0.0666901	0.0953217	0.0536231	0.0698187	0.0508093	0.0828225	0.0568022	56	79	323	86	5	10	14		Krystalloid	567	6.91	7	-24.4186	-18	7.43034		61	96	347	65	4.1	6	3	245.927	212.746	188.349	155.168	252	218	193	159	0.074417
Patient 30// 201704200923																		79	64	307	76	6.4		7		Krystalloid	525	7	7	-1.31579	4.6875	3.58306		89	78	318	75	6.7		8
-"-																		79	74	268	58	4.6		14		Krystalloid	525	7	7	27.5862	19.5652	17.1642		79	76	314	74	5.5		6
-"-																		67	59	267	47	3.2		15		Krystalloid	525	7	7	19.1489	18.75	6.36704		68	65	284	56	3.8		10
Patient 31// 201704270940		295.334	252.5	174.721	131.886	262	224	155	117	0.0485846	0.0363953	0.0515136	0.0387191	0.0342542	0.0315823	0.060794	0.0630878	83	71	402	78	5.5		8		Krystalloid	497	7.2	7	12.8205	5.45455	-11.194		73	81	357	88	5.8		4	256.488	211.577	164.671	119.761	257	212	165	120	0.0457488
-"-		324.768	273.986	209.032	158.251	275	232	177	134	0.0571087	0.0430726	0.0399535	0.0221979	0.0377778	0.0359234	0.0423747	0.0328611	80	77	327	67	5.5		11		Krystalloid	497	7.2	7	41.791	43.6364	22.9358		83	85	402	95	7.9		2	308.665	253.082	205.777	150.193	261	214	174	127	0.0445926
-"-		331.301	274.472	218.852	162.023	274	227	181	134	0.0468977	0.0400861	0.0316035	0.0199234	0.0323817	0.0352284	0.0338169	0.0300927	88	80	358	77	6.8		13		Krystalloid	497	7.2	7	-2.5974	-7.35294	-6.42458		83	81	335	75	6.3		11	299.514	249.595	198.515	148.596	258	215	171	128	0.0451191
-"-		310.633	255.89	199.874	145.132	244	201	157	114	0.205684	0.073792	0.183977	0.0469549	0.186214	0.0860429	0.235532	0.0896739	99	103	322	84	6.4		14		HAES	497	7.2	7	9.52381	40.625	21.7391		99	98	392	92	9		6	311.384	250.909	211.021	150.545	242	195	164	117	0.0383007
Patient 32// 201705030846		274.653	232.399	180.084	137.829	273	231	179	137	0.111541	0.0841672	0.104604	0.0693754	0.0807364	0.070262	0.118487	0.094787	59	54	398	123	7.2	6	6		Krystalloid	504	7.2	7	15.4472	13.8889	9.79899		58	65	437	142	8.2	3	3	256.673	216.145	168.864	128.336	266	224	175	133	0.088087
Patient 33// 201705100846		326.305	295.714	226.601	196.01	288	261	200	173	0.0906138	0.0807258	0.0734544	0.0470093	0.0399233	0.0363324	0.0491031	0.0335901	78	74	364	54	4.4	15	10		Krystalloid	665	7.64	7	44.4444	29.5455	12.3626		77	76	409	78	5.7	6	4	296.847	269.655	197.143	169.951	262	238	174	150	0.0926749
-"-		336.333	308.999	226.995	199.661	283	260	191	168	0.100865	0.0853677	0.0770911	0.0400339	0.0508815	0.0440795	0.0592985	0.0329792	84	69	366	67	5.6	16	2		Krystalloid	665	7.64	7	4.47761	3.57143	10.1093		90	83	403	70	5.8	9	7	304.117	272.234	199.883	168	248	222	163	137	0.0873772
-"-		345.421	315.54	234.265	204.384	289	264	196	171	0.101516	0.0886571	0.0687662	0.0444415	0.0483029	0.0427302	0.0522786	0.0360042	81	62	377	73	6.3	15	10		Krystalloid	665	7.64	7	23.2877	31.746	12.7321		91	88	425	90	8.3	4	3	292.394	263.531	183.217	154.354	233	210	146	123	0.09151
-"-		323.482	298.694	219.373	194.585	261	241	177	157	0.0779928	0.0695594	0.0564739	0.0388948	0.045666	0.0421184	0.049678	0.0370913	90	79	386	67	6.1	14	11		Voluven?	665	7.64	7	37.3134	59.0164	7.77202		96	84	416	92	9.7	6	4	289.326	264.91	189.221	164.806	237	217	155	135	0.0583458
Patient 34// 201705160917		245.355	215.243	170.633	140.521	220	193	153	126	0.0558207	0.0431362	0.0356085	0.0138277	0.0398204	0.0357063	0.0359737	0.0174084	71	63	294	91	6.5	12	10		Krystalloid	553	5.22	7	2.1978	7.69231	8.5034		72	72	319	93	7	14	9	252.383	218.659	177.321	143.597	232	201	163	132	0.239898
-"-		254.131	224.168	184.217	154.254	229	202	166	139	0.107027	0.0643221	0.0696902	0.0271148	0.0714214	0.0505558	0.0592348	0.0296811	75	71	338	79	5.9	14	10		Krystalloid	553	5.22	7	3.79747	13.5593	17.7515		82	78	398	82	6.7	7	5	267.151	225.961	195.362	154.171	227	192	166	131	0.0647633
-"-		252.175	221.505	176.639	145.87	222	195	155	128	0.0859441	0.069902	0.0548572	0.0274415	0.058981	0.0541813	0.0543835	0.0327436	77	60	292	99	7.7	22	16		Krystalloid	553	5.22	7	5.05051	3.8961	4.45205		75	65	305	104	8	11	9	244.801	214.893	170.585	140.678	221	194	154	127	0.0650363
-"-		269.695	234.82	183.671	148.797	232	202	158	128	0.0708419	0.0536822	0.115637	0.0184294	0.111675	0.0425043	0.120971	0.097287	82	61	276	97	7.8	16	12		Krystalloid	553	5.22	7	-2.06186	8.97436	13.0435		88	71	312	95	8.5	15	11	268.307	235.966	179.67	147.329	224	197	150	123	0.0855501
Patient 35// 201706280856		256.042	212.179	168.315	124.451	251	208	165	122	0.0870932	0.0726236	0.047339	0.0400773	0.0510038	0.0537656	0.0411598	0.0495449	63	70	280	62	3.8	18	14		Krystalloid	455	5.48	7	16.129	21.0526	2.14286		63	66	286	72	4.6	13	11	260.042	216.869	159.64	116.467	259	216	159	116	0.0367621
-"-		257.826	213.08	157.679	112.932	242	200	148	106	0.0510878	0.0397344	0.0434711	0.0338146	0.0320933	0.0315442	0.0468889	0.052947	72	73	250	65	4.3	16	17		Krystalloid	455	5.48	7	13.8462	30.2326	-1.6		76	63	246	74	5.6	13	11	290.437	245.233	186.294	138.037	257	217	166	123	0.0557357
-"-		296.65	252.66	179.344	135.354	263	224	159	120	0.0624414	0.051409	0.0315858	0.0224245	0.0320119	0.0329058	0.0293669	0.029516	73	60	244	68	4.9	13	10		HAES	455	5.48	7	32.3529	30.6122	27.459		72	69	311	90	6.4	7	6	284.567	241.551	164.343	121.327	258	219	149	110	0.0495209
Patient 36// 201706290844		267.881	235.606	195.801	163.526	249	219	182	152	0.0840755	0.070984	0.0865086	0.0701571	0.0434391	0.0395567	0.054509	0.0495701	71	62	384	102	7.3	12	10		HAES	595	7.93	7	24.5098	30.137	7.55208		75	62	413	127	9.5	18	18	250.716	221.026	179.24	149.55	228	201	163	136	0.124561
-"-		310.316	274.511	212.447	176.642	260	230	178	148	0.104649	0.101771	0.0706769	0.0558316	0.0480354	0.0499589	0.0493059	0.0441756	86	68	375	93	7.9	10	8		HAES	595	7.93	7	12.9032	12.6582	4		86	75	390	105	8.9	5	4	294.026	261.755	199.603	167.332	246	219	167	140	0.0674103
Patient 37// 201707310822		253.354	223.401	184.387	157.162	203	179	149	127	0.0688261	0.0649959	0.0522471	0.0457758	0.0665984	0.0668027	0.0599751	0.0579326	98	90	340	52	4.9	9	12		Krystalloid	476	7.93	7	44.2308	24.4898	17.3529		77	87	399	75	6.1	7	3	219.659	198.034	166.167	144.542	193	174	146	127	0.0643786
Patient 38// 201711060845		296.271	254.489	188.968	147.186	312	268	199	155	0.0687265	0.069803	0.119675	0.0956639	0.0284996	0.0366523	0.0510602	0.0594825	61	70	228	47	2.9	11	7		Krystalloid	630	5.73	7	59.5745	37.931	34.6491		52	93	307	75	4	4	2	256.025	210.072	169.746	123.792	273	224	181	132	0.0451901
-"-		268.838	222.347	188.995	142.504	266	220	187	141	0.084915	0.0594959	0.132065	0.071118	0.0531528	0.0497922	0.0607729	0.0520471	67	91	275	59	3.8	11	6		Krystalloid	630	5.73	7	10.1695	-10.5263	-1.45455		58	66	271	65	3.4	6	4	250.844	207.016	173.446	129.618	269	222	186	139	0.0355217
Patient 39// 201711080853		275.711	248.14	198.104	170.533	270	243	194	167	0.0731382	0.0669473	0.0621838	0.0500265	0.0351318	0.0331559	0.0379205	0.0324719	63	82	343	77	4.9	10	11		Krystalloid	567	6.75	7	-6.49351	4.08163	15.1603		7.1	105	395	72	5.1	4	6	270.458	241.708	189.74	161.12	254	227	179	152	0.0472148
-"-		265.853	240.717	188.514	163.378	275	249	195	169	0.0602068	0.0576376	-	-	0.0267623	0.0263857	0.827115	0.896681	69	88	333	63	4.4	11	7		Krystalloid	567	6.75	7	9.52381	4.54545	5.10511		68	86	350	69	4.6	7	6	287.996	262.585	199.056	173.645	272	248	188	164	0.0928153
-"-		305.525	278.806	203.296	176.577	263	240	175	152	0.0782373	0.0765397	0.0987292	0.0995931	0.042352	0.0426191	0.0773871	0.0843368	81	84	337	64	5.1	10	8		Krystalloid	567	6.75	7	18.75	21.5686	14.5401		81	86	386	76	6.2	8	9	296.793	273.606	194.77	171.583	256	236	168	148	0.0640502
Patient 40// 201711170920		275.615	228.058	184.824	137.267	255	211	171	127	0.121969	0.0591302	0.117016	0.0569235	0.0992769	0.0632432	0.132025	0.0932391	70	99	350	75	5.1	13	14		Krystalloid	532	7	7.94	8	3.92157	-4.57143		64	78	334	81	5.3	8	9	269.945	221.52	182.368	133.942	262	215	177	130	0.101405
-"-		275.585	236.77	170.785	131.97	284	244	176	136	0.167785	0.0750105	0.142166	0.0603905	0.0931535	0.0541731	0.137901	0.0838593	60	62	302	83	4.8	26	13		Krystalloid	532	7	7.94	12.0482	8.33333	11.5894		57	65	337	93	5.2	8	6	275.006	234.479	172.723	132.196	285	243	179	137	0.0785743
-"-		264.889	226.198	158.735	120.043	267	228	160	121	0.115845	0.0415379	0.109997	0.012126	0.0786252	0.0358116	0.139026	0.0220757	62	60	360	98	6.1	15	12		Krystalloid	532	7	7.94	26.5306	22.9508	0		59	70	360	124	7.5	4	1	245.557	205.951	147.532	107.926	248	208	149	109	0.100992
-"-		263.588	211.085	163.939	111.436	246	197	153	104	0.0790671	0.0339062	0.0710319	0.0109039	0.0718324	0.03907	0.111579	0.0251142	70	70	200	70	4.7	23	29		Gelafundin	500	6.58	7.46	74.2857	78.7234	92.5		68	76	385	122	8.4	8	6	234.122	209.646	136.216	111.74	220	197	128	105	0.162332
[truncated: 7 more columns]
